# Supplementary material for: Genomic basis of symbiovar mimosae in Rhizobium etli
Source: BMC Genomics. 2014 Jul 8;15(1):575. doi: 10.1186/1471-2164-15-575 (PMC4125696; doi:10.1186/1471-2164-15-575)
Supplement: Supplementary file 1 — Additional file 1: Table S1: Genes found in different genomic islands exclusive of Mim1. (XLS 104 KB) [file 12864_2013_6331_MOESM1_ESM.xls]

## Sheet: Sheet 1
Genes found in different genomic islands exclusive of Mim1
	Genome coordinates	GI	gene	function
Island 1	195204..196163	528176734	ghrA-1	bifunctional glyoxylate/hydroxypyruvate reductase A 1
	196305..196667	528176735	-	YidC/Oxa1 family domain-containing protein
	196837..198141	528176736	pncB	nicotinate phosphoribosyltransferase
	198142..198408	528176737	-	hypothetical protein
	198735..198944	528176738	-	KTSC domain-containing protein
	200359..200676	528176739	-	hypothetical protein
	201088..202080	528176740	-	ABC-type basic membrane lipoprotein
Island 2	242135..243184	528176779	-	glycoside hydrolase family 5 protein
	243320..244927	528176780	-	lipopolysaccharide biosynthesis protein
	244989..245321	528176781	-	hypothetical protein
	245584..245874	528176782	-	hypothetical protein
	246197..247336	528176783	-	RES domain-containing protein
	247486..248160	528176784	-	hypothetical protein
	248214..249605	528176785	-	hypothetical protein
	249706..250125	528176786	-	hypothetical protein
	250296..250451	528176787	-	hypothetical protein
	250893..251252	528176788	-	resolvase/recombinase domain-containing protein
	254037..255740	528176789	-	phage integrase/recombinase family protein
	256080..256487	528176790	-	BA14K-like protein
	256499..256792	528176791	-	Rdx family protein
	256918..257655	528176792	-	glutamine amidotransferase protein
Island 3	372723..373139	528176907	-	glyoxalase/bleomycin resistance protein/dioxygenase family protein
	373145..373864	528176908	rph	ribonuclease PH
	373992..375080	528176909	hrcA	heat-inducible transcription repressor HrcA
	375192..375827	528176910	grpE	heat shock protein GrpE
	375868..376812	528176911	-	inosine-uridine preferring nucleoside hydrolase protein
	377094..377519	528176912	-	small heat shock protein
Island 4	665973..667013	528177191	fliG	flagellar motor switch protein FliG
	667041..667628	528177192	fliN	flagellar motor switch protein FliN
	667694..668644	528177193	fliM	flagellar motor switch protein FliM
	668645..669517	528177194	motA	motility protein MotA
Island 5	745635..746084	528177263	-	phasin 2 family protein
	746638..747603	528177264	-	nucleotidyltransferase HEPN domain-containing protein
	747876..752498	528177265	-	conjugal transfer relaxase TraA-like protein
	752661..753224	528177266	-	hypothetical protein
	757232..757669	528177267	-	hypothetical protein
	757707..757874	528177268	-	hypothetical protein
	757871..758752	528177269	-	LysR family transcriptional regulator protein
	758752..759063	528177270	-	antibiotic biosynthesis monooxygenase protein
	759229..760725	528177271	iolA	methylmalonate-semialdehyde dehydrogenase (acylating)
	762488..762970	528177272	-	iron-responsive transcriptional regulator protein
	763306..764901	528177273	dppA-1	dipeptide ABC transporter substrate-binding protein DppA 1
Island 6	772456..772992	528177282	-	tetratricopeptide repeat-containing protein
	773036..773641	528177283	rpoE-1	RNA polymerase sigma-24 factor RpoE 1
	773638..774432	528177284	-	anti-sigma factor protein
	774543..775319	528177285	-	glucose-1-phosphate thymidylyltransferase protein
	775677..776156	528177286	-	hypothetical protein
	776893..777273	528177287	-	hypothetical protein
	778304..778477	528177288	-	hypothetical protein
	779410..786597	528177289	-	hypothetical protein
	786663..788867	528177290	-	HlyB family type I secretion system ABC transporter ATP-binding protein
	788864..790339	528177291	-	HlyD family type I secretion membrane fusion protein
	790456..791262	528177292	-	RDD domain-containing protein
	792683..794746	528177293	-	resolvase/recombinase domain-containing protein
	794772..795365	528177294	-	hypothetical protein
	796806..797135	528177295	-	hypothetical protein
	798587..799594	528177296	-	NAD-dependent epimerase/dehydratase family protein
	799599..800903	528177297	-	Vi polysaccharide biosynthesis TviB protein
	800942..802000	528177298	-	N-acetylneuraminic acid synthase NeuB family protein
	802788..803624	528177299	-	NAD-dependent epimerase/dehydratase family protein
	803621..804841	528177300	-	UDP-N-acetylglucosamine 2-epimerase protein
	804838..805905	528177301	-	CBS domain-containing protein
	805895..806899	528177302	-	dTDP-glucose-4,6-dehydratase protein
	806912..807640	528177303	-	acylneuraminate cytidylyltransferase protein
	807668..809233	528177304	-	capsule polysaccharide biosynthesis domain-containing protein
	809244..810221	528177305	-	hypothetical protein
	810218..810901	528177306	-	hypothetical protein
	811007..811618	528177307	-	hypothetical protein
	811623..812516	528177308	-	hypothetical protein
	812523..813644	528177309	-	acyltransferase 3 protein
	813658..815055	528177310	-	hypothetical protein
	815114..816604	528177311	-	hypothetical protein
	816601..817764	528177312	-	hypothetical protein
	817769..818923	528177313	-	glycosyltransferase protein
	818923..819990	528177314	-	glycosyltransferase family 1 protein
	819987..820550	528177315	-	SAM-dependent methyltransferase protein
	820552..821292	528177316	-	glycosyltransferase family 2 protein
	823156..825096	528177317	-	polysaccharide biosynthesis CapD-like protein
	826464..828290	528177318	glmS-1	glucosamine--fructose-6-phosphate aminotransferase (isomerizing) 1
	828819..829880	528177319	noeL-1	GDP-mannose 4,6-dehydratase 1
	829881..830831	528177320	-	GDP-L-fucose synthase protein
	831100..832122	528177321	-	SAM-dependent methyltransferase protein
Island 7	984950..985624	528177468	-	cobalt ABC transporter ATP-binding protein
	985970..987160	528177469	-	hypothetical protein
	987499..988431	528177470	-	NmrA-like family protein
	988576..989574	528177471	-	LysR family transcriptional regulator protein
	989571..989861	528177472	-	hypothetical protein
Island 8	1052665..1053441	528177541	-	thioredoxin-like protein
	1053721..1057182	528177542	smc	chromosome partition protein Smc
	1057188..1057841	528177543	-	glutathione S-transferase protein
Island 9	1067119..1068840	528177554	-	saccharopine dehydrogenase protein
	1068837..1069286	528177555	-	thiol-disulfide oxidoreductase domain-containing protein
	1069308..1070285	528177556	-	metallo-beta-lactamase family hydrolase protein
	1070679..1075211	528177557	-	hypothetical protein
	1075208..1075495	528177558	-	hypothetical protein
	1075802..1076074	528177559	-	NAD(P)-binding domain-containing protein
	1076504..1076752	528177560	-	hypothetical protein
	1076807..1077586	528177561	-	short-chain dehydrogenase protein
	1078079..1078696	528177562	-	TerR family transcriptional regulator protein
	1078808..1079494	528177563	-	PspA/IM30 family protein
	1079542..1079823	528177564	-	YiaAB two helix domain-containing protein
	1079933..1083313	528177565	aas	acylglycerophosphoethanolamine acyltransferase protein
	1084064..1084348	528177566	-	excinuclease ABC subunit C domain-containing protein
	1084485..1085675	528177567	tetA-1	tetracycline resistance protein TetA 1
	1085736..1086191	528177568	-	hypothetical protein
Island 10	1135758..1136303	528177630	-	hypothetical protein
	1137203..1137439	528177631	-	hypothetical protein
	1137458..1138225	528177632	-	hypothetical protein
	1138237..1138665	528177633	-	hypothetical protein
	1138858..1139043	528177634	-	hypothetical protein
	1139200..1139400	528177635	-	hypothetical protein
Island 11	1627214..1627819	528178110	clpP-2	ATP-dependent Clp protease proteolytic subunit 2
	1628120..1629397	528178111	clpX	ATP-dependent Clp protease ATP-binding subunit
	1629810..1632227	528178112	lon	ATP-dependent protease La
Island 12	1672512..1673099	528178151	-	GCN5-related N-acetyltransferase protein
	1673074..1673742	528178152	-	hypothetical protein
	1673745..1674053	528178153	-	hypothetical protein
	1674186..1674557	528178154	divK	polar-differentiation response regulator DivK
	1674576..1675949	528178155	pleD	response regulator PleD
	1676698..1676865	528178156	rpmG	50S ribosomal protein L33
	1676958..1678142	528178157	-	major facilitator superfamily protein
	1678393..1678848	528178158	-	hypothetical protein
Island 13	1773409..1773600	528178248	-	hypothetical protein
	1773597..1773770	528178249	-	hypothetical protein
	1773845..1774627	528178250	-	exodeoxyribonuclease III xth protein
	1774756..1775253	528178251	-	hypothetical protein
	1775537..1776031	528178252	-	aspartate aminotransferase family protein
	1776079..1776702	528178253	-	response regulator protein
	1776705..1778093	528178254	-	sensor histidine kinase protein
	1778158..1778352	528178255	-	hypothetical protein
	1778494..1779345	528178256	-	SAM-dependent methyltransferase protein
	1779441..1779713	528178257	-	hypothetical protein
	1779906..1780304	528178258	-	hypothetical protein
Island 14	1830529..1831803	528178307	-	NMT1/THI5 like domain-containing protein
	1831844..1832431	528178308	-	response regulator protein
	1832515..1833519	528178309	gntR	LacI family transcription regulator GntR
	1833507..1833743	528178310	-	hypothetical protein
	1833738..1834877	528178311	-	sugar ABC transporter substrate-binding protein
Island 15	2018170..2018706	528178497	-	hypothetical protein
	2018955..2019236	528178498	-	hypothetical protein
	2019404..2020231	528178499	-	adenylate/guanylate cyclase protein
	2020645..2020902	528178500	-	hypothetical protein
	2021011..2021187	528178501	-	hypothetical protein
	2021187..2021438	528178502	-	hypothetical protein
Island 16	2145704..2147965	528178620	-	GGDEF/EAL domain-containing protein
	2150047..2150556	528178621	-	GCN5-related N-acetyltransferase protein
	2150845..2152995	528178622	-	mechanosensitive ion channel MscS-like protein
	2153330..2153710	528178623	-	hypothetical protein
	2153769..2154560	528178624	-	hypothetical protein
	2154704..2155312	528178625	-	TerC family integral membrane protein
Island 17	2387590..2388981	528178850	fumC	fumarate hydratase class 2
	2389279..2390106	528178851	-	VCBS repeat-containing protein
	2390363..2391970	528178852	fumA	fumarate hydratase class 1
Island 18	2582605..2583276	528179052	mprA	response regulator MprA
	2583327..2583515	528179053	-	hypothetical protein
	2583777..2584298	528179054	-	HxlR family transcriptional regulator protein
	2584388..2585029	528179055	-	dihydrofolate reductase-like protein
	2585146..2585412	528179056	-	hypothetical protein
	2585524..2586969	528179057	-	adenylate cyclase protein
	2587350..2587553	528179058	-	hypothetical protein
Island 19	2591863..2592702	528179064	-	NAD-dependent nucleoside-diphosphate-sugar epimerase protein
	2592938..2593405	528179065	-	AsnC family transcriptional regulator protein
	2593532..2594746	528179066	argG-1	argininosuccinate synthase 1
	2595568..2596305	528179067	-	hypothetical protein
	2596991..2597464	528179068	-	3-demethylubiquinone-9 3-O-methyltransferase protein
Island 20	2710190..2710891	528179182	-	phospholipid methyltransferase protein
	2711107..2711508	528179183	-	hypothetical protein
	2711815..2712183	528179184	-	hypothetical protein
	2712204..2712602	528179185	-	NTF2 domain-containing protein
	2712672..2713247	528179186	-	transglutaminase-like cysteine peptidase protein
	2713406..2714413	528179187	-	hypothetical protein
	2714853..2715251	528179188	-	Fur family ferric uptake regulator protein
Island 21	2877688..2878125	528179338	mraZ	cell division protein MraZ
	2878991..2880166	528179339	-	FAD dependent oxidoreductase protein
	2880177..2881364	528179340	-	FAD dependent oxidoreductase protein
	2881481..2882104	528179341	-	lytic transglycosylase-like protein
Island 22	2942037..2942243	528179395	-	hypothetical protein
	2942266..2942505	528179396	-	hypothetical protein
	2942997..2943191	528179397	-	hypothetical protein
	2943314..2944039	528179398	-	LuxR family transcriptional regulator protein
	2944254..2944919	528179399	raiI-1	acyl-homoserine-lactone synthase 1
	2944916..2945107	528179400	-	hypothetical protein
	2945239..2945607	528179401	-	response regulator protein
	2947056..2947865	528179402	-	hypothetical protein
	2948031..2948657	528179403	-	outer membrane protein
	2949152..2949358	528179404	-	hypothetical protein
	2949700..2950440	528179405	-	hypothetical protein
	2950705..2951052	528179406	-	hypothetical protein
	2951216..2951521	528179407	-	hypothetical protein
	2951832..2952302	528179408	-	hypothetical protein
Island 23	2995688..2996662	528179444	trxB	thioredoxin reductase (NADPH)
	2996670..2997581	528179445	-	LysR family transcriptional regulator protein
	2998134..2998427	528179446	-	ArsR family transcriptional regulator protein
	2998429..2999595	528179447	-	major facilitator superfamily protein
	2999621..3000745	528179448	-	NADH:flavin oxidoreductase/NADH oxidase protein
Island 24	3003121..3004455	528179451	-	sugar ABC transporter substrate-binding protein
	3004558..3005505	528179452	-	sugar ABC transporter permease protein
	3005502..3006443	528179453	-	sugar ABC transporter permease protein
	3006440..3006628	528179454	-	hypothetical protein
	3006632..3007729	528179455	-	sn-glycerol-3-phosphate ABC transporter ATP-binding protein
Island 25	3042962..3043894	528179496	prs	ribose-phosphate pyrophosphokinase
	3044107..3045645	528179497	-	hypothetical protein
	3045661..3046014	528179498	-	hypothetical protein
	3046036..3046650	528179499	rplY	50S ribosomal protein L25
island 26	3100431..3100655	528179552	-	hypothetical protein
	3100929..3102608	528179553	-	Clp protease-like protein
	3102917..3103642	528179554	-	LuxR family transcriptional regulator protein
	3103781..3104149	528179555	-	hypothetical protein
	3104170..3105300	528179556	-	hypothetical protein
	3105439..3106512	528179557	-	hypothetical protein
	3106585..3107187	528179558	tdk	thymidine kinase
Island 27	3110381..3111130	528179562	-	pyridoxamine 5'-phosphate oxidase-like protein
	3111240..3111557	528179563	-	ArsR family transcriptional regulator protein
	3111829..3113154	528179564	-	omega amino acid--pyruvate aminotransferase protein
	3113233..3114147	528179565	-	metal-dependent phosphohydrolase protein
	3114171..3114455	528179566	-	hypothetical protein
Island 28	3197698..3198909	528179642	-	sugar ABC transporter permease protein
	3198906..3200444	528179643	-	sugar ABC transporter ATP-binding protein
	3200541..3201605	528179644	-	sugar ABC transporter substrate-binding protein
	3201877..3202884	528179645	gbpR	LysR family transcriptional regulator protein GbpR
island 29	3210753..3211535	528179654	-	sugar ABC transporter ATP-binding protein
	3213129..3213428	528179655	-	hypothetical protein
	3214566..3214781	528179656	-	hypothetical protein
	3214830..3215288	528179657	-	hypothetical protein
	3215614..3216681	528179658	-	cyclic nucleotide-gated potassium channel protein
	3217874..3219811	528179659	-	acyltransferase 3 protein
	3219957..3220859	528179660	-	GCN5-related N-acetyltransferase protein
	3221277..3221711	528179661	-	hypothetical protein
	3222011..3223378	528179662	-	peptidase M15 family protein
	3223772..3224305	528179663	-	hypothetical protein
	3224559..3224885	528179664	-	GYD family protein
	3225059..3225340	528179665	-	hypothetical protein
	3225628..3225897	528179666	-	BON domain-containing protein
	3226036..3226578	528179667	-	GCN5-related N-acetyltransferase protein
Island 30	3322208..3324196	528179761	-	malto-oligosyltrehalose trehalohydrolase protein
	3324266..3324700	528179762	-	hypothetical protein
	3324765..3325169	528179763	-	glycoside hydrolase domain-containing protein
	3325347..3327026	528179764	malL	oligo-1,6-glucosidase
Island 31	3846796..3847236	528180223	-	CBS domain-containing protein
	3847282..3847848	528180224	nuoI-2	NADH dehydrogenase (quinone) subunit I 2
	3847859..3848860	528180225	nuoH-2	NADH dehydrogenase (quinone) subunit H 2
	3855899..3857821	528180226	-	peptidase M23 family protein
Island 32	4002651..4003553	528180369	sucD	succinyl-CoA synthetase (ADP-forming) subunit alpha
	4003572..4004765	528180370	sucC	succinyl-CoA synthetase (ADP-forming) subunit beta
Island 33	4186865..4187830	528180544	-	hypothetical protein
	4187965..4189455	528180545	-	type I site-specific DNA-methyltransferase HsdM-like protein
	4189445..4190689	528180546	-	type I restriction-modification system subunit HsdS-like protein
	4190698..4193712	528180547	-	type I site-specific deoxyribonuclease HsdR-like protein
	4193714..4194454	528180548	-	hypothetical protein
	4194532..4195479	528180549	-	hypothetical protein
	4195498..4195650	528180550	-	hypothetical protein
	4196145..4196477	528180551	-	hypothetical protein
	4196957..4197541	528180552	-	phage DNA-invertase protein
	4197729..4198034	528180553	-	hypothetical protein
	4198622..4198819	528180554	-	hypothetical protein
	4200111..4200413	528180555	-	hypothetical protein
	4200423..4200668	528180556	-	hypothetical protein
	4201115..4202050	528180557	-	phage integrase family protein
	4202085..4202363	528180558	-	hypothetical protein
	4205433..4206608	528180559	-	HNH endonuclease protein
	4206819..4207583	528180560	-	GIY-YIG nuclease domain-containing protein
	4207787..4208932	528180561	-	hypothetical protein
	4210058..4210375	528180562	rplU	50S ribosomal protein L21
	4210410..4210679	528180563	rpmA	50S ribosomal protein L27
	4210805..4211461	528180564	-	GCN5-related N-acetyltransferase protein
	4211458..4212045	528180565	-	GCN5-related N-acetyltransferase protein
Island 34	4232764..4233708	528180585	-	inducible mutagenesis ImuA-like protein
	4233872..4234309	528180586	-	metallopeptidase family protein
	4234332..4234538	528180587	-	hypothetical protein
	4234538..4235443	528180588	-	citrate lyase beta subunit protein
	4235556..4235789	528180589	-	hypothetical protein
	4235896..4236315	528180590	-	glyoxalase/bleomycin resistance protein/dioxygenase family protein
	4236448..4237056	528180591	leuD	3-isopropylmalate dehydratase small subunit

## Sheet: Hoja2
Islas Unicas CFN42
246037..246369	+	110	86279991	-	RHE_CH00230	-	-	hypothetical protein
246548..246910	-	120	86279992	-	RHE_CH00231	-	-	hypothetical protein
247189..248244	-	351	86279993	-	RHE_CH00232	-	-	hypothetical conserved protein
248675..249550	+	291	86279994	-	RHE_CH00233	-	-	hypothetical protein
249731..250375	-	214	86279995	-	RHE_CH00234	-	-	hypothetical protein
251222..251791	-	189	86279996	-	RHE_CH00235	-	-	probable recombinase, resolvase family
252008..252757	+	249	86279997	-	RHE_CH00236	-	-	probable restriction system protein
252882..253244	+	120	86279998	-	RHE_CH00237	-	-	probable insertion sequence transposase protein, ISRm14
253241..253588	+	115	86279999	-	RHE_CH00238	-	-	probable insertion sequence transposase protein
253661..255226	+	521	86280000	-	RHE_CH00239	-	-	probable insertion sequence transposase protein
255226..255531	+	101	86280001	-	RHE_CH00240	-	-	hypothetical conserved protein
256048..257631	-	527	86280002	-	RHE_CH00241	-	-	putative recombinase protein, phage integrase family
257995..258402	+	135	86280003	-	RHE_CH00243	-	-	hypothetical conserved protein
258414..258707	-	97	86280004	-	RHE_CH00244	-	-	hypothetical conserved protein
258833..259570	+	245	86280005	-	RHE_CH00245	-	-	putative glutamine amidotransferase protein
259582..260139	+	185	86280006	nodL	RHE_CH00246	-	-	maltose O-acetyltransferase protein
517479..518615	+	378	86280258	-	RHE_CH00500	-	-	probable acyltransferase protein
519412..520191	-	259	86280259	-	RHE_CH00502	-	-	hypothetical protein
520193..521008	-	271	86280260	-	RHE_CH00503	-	-	hypothetical protein
521589..522548	-	319	86280261	-	RHE_CH00505	-	-	probable dioxygenase protein
752055..752504	+	149	86280474	-	RHE_CH00721	-	-	hypothetical conserved protein
753388..754377	+	329	86280475	-	RHE_CH00723	-	-	probable metallopeptidase protein
754521..759914	+	1797	86280476	rzcA	RHE_CH00724	-	-	rhizobiocin/RTX toxin and hemolysin-type calcium binding protein
760174..761160	-	328	86280477	-	RHE_CH00725	-	-	putative nucleotidyltransferase protein
770109..770381	+	90	86280483	-	RHE_CH00732	-	-	probable exodeoxyribonuclease III protein
770438..771235	-	265	86280484	exoR1	RHE_CH00733	-	-	exopolysaccharide production negative regulator protein
771255..771719	-	154	86280485	-	RHE_CH00734	-	-	hypothetical protein
772463..772945	+	160	86280486	rirA	RHE_CH00735	-	-	rhizobial iron transcriptional regulator protein
773279..774874	+	531	86280487	dppAch1	RHE_CH00736	-	-	dipeptide ABC transporter, substrate-binding protein
785919..786890	+	323	86280500	-	RHE_CH00749	-	-	probable hemolysin protein
786883..787494	+	203	86280501	-	RHE_CH00750	-	-	probable acetyltransferase protein
787458..788102	+	214	86280502	-	RHE_CH00751	-	-	putative acetyltransferase protein
788108..788968	+	286	86280503	-	RHE_CH00752	-	-	probable SAM-dependent methyltransferase protein
788968..789840	+	290	86280504	wzm	RHE_CH00753	-	-	polysaccharide ABC transporter, permease protein
789837..791168	+	443	86280505	wzt	RHE_CH00754	-	-	polysaccharide ABC transporter, ATP-binding protein
791286..794093	+	935	86280506	-	RHE_CH00755	-	-	putative glycosyl/methyltransferase hybrid protein
794090..795259	+	389	86280507	-	RHE_CH00756	-	-	probable alpha-glycosyltransferase protein
795240..796424	+	394	86280508	-	RHE_CH00757	-	-	probable glycosyltransferase protein
796439..798280	+	613	86280509	asnB	RHE_CH00758	-	-	asparagine synthetase (glutamine-hydrolyzing) protein
798390..798989	+	199	86280510	-	RHE_CH00759	-	-	hypothetical protein
799047..799955	+	302	86280511	-	RHE_CH00760	-	-	probable nucleoside-diphosphate-sugar epimerase protein
800015..800875	+	286	86280512	-	RHE_CH00761	-	-	putative beta-glycosyltransferase protein
800879..801961	+	360	86280513	noeL1	RHE_CH00762	-	-	GDP-mannose 4,6-dehydratase protein
801966..802895	+	309	86280514	nolK	RHE_CH00763	-	-	GDP-L-fucose synthase protein
802899..803642	+	247	86280515	exoU	RHE_CH00764	-	-	UDP-hexose transferase protein
803743..804813	+	356	86280516	-	RHE_CH00765	-	-	hypothetical conserved protein
804817..806148	+	443	86280517	-	RHE_CH00766	-	-	probable glycosyltransferase protein
806151..806933	+	260	86280518	-	RHE_CH00767	-	-	hypothetical protein
806935..807684	+	249	86280519	nlpE1	RHE_CH00768	-	-	lipopolysaccharide biosynthesis protein (SAM-dependent methyltransferase protein)
807701..808561	+	286	86280520	lpeA	RHE_CH00769	-	-	lipolysaccharide tri-O-methyl-fucosylation protein (SAM-dependent methyltransferase protein)
808567..810147	+	526	86280521	nlpE2	RHE_CH00770	-	-	lipopolysaccharide biosynthesis protein
810297..811280	+	327	86280522	-	RHE_CH00771	-	-	putative fatty acid desaturase protein
811300..812262	+	320	86280523	-	RHE_CH00772	-	-	putative methyltransferase protein
812222..812902	-	226	86280524	-	RHE_CH00773	-	-	probable insertion sequence transposase protein, IS66 family
812948..813295	-	115	86280525	-	RHE_CH00774	-	-	probable insertion sequence transposase protein
813453..813836	+	127	86280526	-	RHE_CH00775	-	-	probable insertion sequence transposase protein
813833..814177	+	114	86280527	-	RHE_CH00776	-	-	probable insertion sequence transposase protein
814251..815843	+	530	86280528	-	RHE_CH00777	-	-	probable insertion sequence transposase protein
816315..817907	-	530	86280529	-	RHE_CH00778	-	-	probable insertion sequence transposase protein
817981..818325	-	114	86280530	-	RHE_CH00779	-	-	probable insertion sequence transposase protein
818322..818705	-	127	86280531	-	RHE_CH00780	-	-	probable insertion sequence transposase protein
819137..820168	-	343	86280532	-	RHE_CH00781	-	-	hypothetical protein
820447..821463	+	338	86280533	-	RHE_CH00782	-	-	probable insertion sequence transposase protein, IS1111A/IS1328/IS1533 family
821807..822400	-	197	86280534	-	RHE_CH00783	-	-	hypothetical conserved protein
823319..824488	+	389	86280535	-	RHE_CH00785	-	-	probable insertion sequence transposase protein
1063038..1063487	-	149	86280760	-	RHE_CH01012	-	-	hypothetical conserved protein
1063509..1064462	-	317	86280761	-	RHE_CH01013	-	-	probable beta-lactamase family protein
1064773..1065495	+	240	86280762	-	RHE_CH01015	-	-	hypothetical protein
1065492..1065986	+	164	86280763	-	RHE_CH01016	-	-	hypothetical conserved protein
1066178..1067200	-	340	86280764	-	RHE_CH01017	-	-	hypothetical protein
1067858..1068799	-	313	86280765	-	RHE_CH01018	-	-	probable oxidoreducatse protein
1069095..1069712	-	205	86280766	-	RHE_CH01019	-	-	probable transcriptional regulator protein, TetR family
1069824..1070510	+	228	86280767	-	RHE_CH01020	-	-	putative negative regulator protein PspA (suppresses sigma54-dependent transcription)
1070558..1070839	+	93	86280768	-	RHE_CH01021	-	-	hypothetical conserved protein
1117298..1119259	+	653	86280811	fusA1	RHE_CH01066	-	-	elongation factor G protein
1119435..1120289	-	284	86280812	-	RHE_CH01067	-	-	hypothetical protein
1120411..1124694	-	1427	86280813	-	RHE_CH01068	-	-	hypothetical conserved protein
1124949..1125614	+	221	86280814	-	RHE_CH01069	-	-	hypothetical protein
1125820..1126269	-	149	86280815	-	RHE_CH01070	-	-	hypothetical conserved protein
1126408..1126752	+	114	86280816	-	RHE_CH01071	-	-	hypothetical conserved protein
1126907..1127245	+	112	86280817	-	RHE_CH01072	-	-	hypothetical conserved protein
1127215..1128084	-	289	86280818	-	RHE_CH01073	-	-	hypothetical conserved protein
1128284..1128889	-	201	86280819	gstch5	RHE_CH01074	-	-	glutathione S-transferase protein
1128897..1129382	-	161	86280820	-	RHE_CH01075	-	-	hypothetical conserved protein
1129379..1129708	-	109	86280821	-	RHE_CH01076	-	-	probable transcriptional regulator protein
1129898..1130314	-	138	86280822	-	RHE_CH01077	-	-	hypothetical conserved protein
1153311..1154732	+	473	86280848	-	RHE_CH01104	-	-	hypothetical protein
1155300..1156154	+	284	86280849	-	RHE_CH01105	-	-	hypothetical protein
1156350..1156805	+	151	86280850	-	RHE_CH01106	-	-	hypothetical conserved protein
1157057..1157704	+	215	86280851	-	RHE_CH01107	-	-	hypothetical protein
1158150..1159043	+	297	86280852	-	RHE_CH01108	-	-	hypothetical protein
1159251..1160150	-	299	86280853	-	RHE_CH01109	-	-	putative acyltransferase protein
1160348..1160560	+	70	86280854	-	RHE_CH01110	-	-	hypothetical protein
1160776..1162761	-	661	86280855	-	RHE_CH01111	-	-	hypothetical conserved protein
1163163..1163396	+	77	86280856	-	RHE_CH01112	-	-	hypothetical protein
1163371..1163835	+	154	86280857	-	RHE_CH01113	-	-	putative lysozyme protein
1260468..1261367	-	299	86280951	-	RHE_CH01209	-	-	probable myo-inositol 2-dehydrogenase protein
1261576..1262499	-	307	86280952	-	RHE_CH01210	-	-	probable sugar ABC transporter, substrate-binding protein
1262601..1263611	-	336	86280953	-	RHE_CH01211	-	-	probable sugar ABC transporter, permease protein
1263611..1265185	-	524	86280954	-	RHE_CH01212	-	-	probable sugar ABC transporter, ATP-binding protein
1265388..1266380	+	330	86280955	-	RHE_CH01213	-	-	probable transcriptional regulator protein, LacI family
1266753..1267193	+	146	86280956	cycF	RHE_CH01214	-	-	cytochrome-c-556 signal peptide protein
1386634..1387173	-	179	86281070	-	RHE_CH01328	-	-	hypothetical conserved protein
1387415..1387684	+	89	86281071	-	RHE_CH01329	-	-	hypothetical conserved protein
1387898..1388335	+	145	86281072	-	RHE_CH01330	-	-	probable glyoxalase protein
1388399..1389511	-	370	86281073	hisCch1	RHE_CH01331	-	-	histidinol-phosphate aminotransferase protein
1389655..1390863	-	402	86281074	-	RHE_CH01332	-	-	probable insertion sequence transposase protein, IS10
1390967..1391350	-	127	86281075	-	RHE_CH01333	-	-	hypothetical conserved protein
1391525..1391797	-	90	86281076	-	RHE_CH01334	-	-	hypothetical protein
1391832..1392278	+	148	86281077	-	RHE_CH01335	-	-	hypothetical conserved protein
1392332..1393198	-	288	86281078	-	RHE_CH01336	-	-	probable transcriptional regulator protein, LysR family
1393487..1393819	-	110	86281079	-	RHE_CH01337	-	-	hypothetical conserved protein
1394120..1394605	+	161	86281080	-	RHE_CH01338	-	-	hypothetical conserved protein
2047609..2048571	-	320	86281686	mdcF	RHE_CH01963	-	-	malonate transporter protein
2048618..2049367	-	249	86281687	ccsA	RHE_CH01964	-	-	cytochrome-c-type biogenesis protein
2049670..2050185	-	171	86281688	-	RHE_CH01966	-	-	hypothetical protein
2050210..2050899	+	229	86281689	-	RHE_CH01967	-	-	putative site-specific recombinase, phage integrase family protein
2051196..2052023	-	275	86281690	-	RHE_CH01968	-	-	hypothetical conserved protein
2052331..2053329	-	332	86281691	-	RHE_CH01969	-	-	putative peptidase protein (caspase-1 like protein)
2054207..2055280	+	357	86281692	-	RHE_CH01970	-	-	probable conjugal transfer protein
2055367..2055819	+	150	86281693	-	RHE_CH01971	-	-	hypothetical protein
2055919..2056233	+	104	86281694	-	RHE_CH01972	-	-	hypothetical protein
2056257..2056727	+	156	86281695	-	RHE_CH01973	-	-	hypothetical protein
2058010..2058906	-	298	86281696	htpX1	RHE_CH01974	-	-	protease protein, heat-shock-like
2058897..2060456	-	519	86281697	-	RHE_CH01975	-	-	probable transport secretion system IV, VirD4 protein
2060798..2061850	-	350	86281698	-	RHE_CH01976	-	-	hypothetical conserved protein
2062742..2063347	+	201	86281699	-	RHE_CH01977	-	-	probable DNA-methyltransferase protein (hemagglutinin-associated protein)
2064032..2065033	+	333	86281700	-	RHE_CH01978	-	-	hypothetical conserved protein
2065042..2066376	+	444	86281701	argD2	RHE_CH01979	-	-	diaminobutyrate--pyruvate aminotransferase protein
2066373..2067086	+	237	86281702	-	RHE_CH01980	-	-	putative hydrolase protein
2067097..2068452	+	451	86281703	-	RHE_CH01981	-	-	probable 2-methylcitrate dehydratase protein
2068514..2069320	+	268	86281704	-	RHE_CH01982	-	-	putative permease protein
2069514..2069810	-	98	86281705	-	RHE_CH01983	-	-	hypothetical protein
2070263..2071474	+	403	86281706	-	RHE_CH01984	-	-	hypothetical conserved protein
2071625..2072701	-	358	86281707	-	RHE_CH01985	-	-	hypothetical protein
2072998..2073300	-	100	86281708	-	RHE_CH01986	-	-	hypothetical protein
2073297..2074172	-	291	86281709	-	RHE_CH01987	-	-	putative integrase protein
2075176..2075688	+	170	86281710	-	RHE_CH01988	-	-	hypothetical protein
2076046..2076678	+	210	86281711	-	RHE_CH01989	-	-	hypothetical protein
2077667..2078002	+	111	86281712	-	RHE_CH01990	-	-	hypothetical conserved protein
2078075..2078833	-	252	86281713	-	RHE_CH01991	-	-	hypothetical protein
2079352..2079666	-	104	86281714	-	RHE_CH01992	-	-	hypothetical protein
2080280..2080837	+	185	86281715	-	RHE_CH01993	-	-	probable resolvase protein
2081423..2085139	+	1238	86281716	-	RHE_CH01994	-	-	hypothetical conserved protein
2085357..2086727	-	456	86281717	-	RHE_CH01995	-	-	hypothetical conserved protein
2086769..2087230	-	153	86281718	-	RHE_CH01996	-	-	hypothetical protein
2087205..2088893	-	562	86281719	-	RHE_CH01997	-	-	hypothetical conserved protein
2088890..2089903	-	337	86281720	-	RHE_CH01998	-	-	hypothetical conserved protein
2090223..2090729	-	168	86281721	-	RHE_CH01999	-	-	hypothetical protein
2090886..2091872	-	328	86281722	-	RHE_CH02000	-	-	hypothetical protein
2091766..2092512	-	248	86281723	-	RHE_CH02001	-	-	hypothetical protein
2093047..2094999	+	650	86281724	-	RHE_CH02002	-	-	putative plasmid stabilization protein
2095616..2096098	+	160	86281725	-	RHE_CH02003	-	-	hypothetical protein
2096193..2096582	-	129	86281726	-	RHE_CH02004	-	-	hypothetical protein
2096648..2098399	-	583	86281727	-	RHE_CH02005	-	-	putative sensory box/GGDEF family protein
2098671..2098907	-	78	86281728	-	RHE_CH02006	-	-	hypothetical protein
2099072..2099368	-	98	86281729	-	RHE_CH02007	-	-	hypothetical conserved protein
2099719..2102832	+	1037	86281730	-	RHE_CH02008	-	-	hypothetical protein
2103363..2104748	+	461	86281731	-	RHE_CH02009	-	-	putative integrase protein
2104914..2105297	+	127	86281732	-	RHE_CH02010	-	-	putative insertion sequence transposase protein
2105294..2105638	+	114	86281733	-	RHE_CH02011	-	-	putative insertion sequence transposase protein
2105712..2107304	+	530	86281734	-	RHE_CH02012	-	-	putative insertion sequence transposase protein
2107554..2107859	-	101	86281735	-	RHE_CH02013	-	-	hypothetical conserved protein
2107859..2109424	-	521	86281736	-	RHE_CH02014	-	-	putative insertion sequence transposase protein
2109497..2109790	-	97	86281737	-	RHE_CH02015	-	-	putative insertion sequence transposase protein
2109841..2110203	-	120	86281738	-	RHE_CH02016	-	-	putative insertion sequence transposase protein, IS66 family
2110293..2110832	-	179	86281739	-	RHE_CH02017	-	-	hypothetical protein
2111121..2111462	+	113	86281740	-	RHE_CH02018	-	-	hypothetical protein
2112576..2112908	+	110	86281741	-	RHE_CH02020	-	-	hypothetical conserved protein
2113598..2114209	-	203	86281742	-	RHE_CH02021	-	-	hypothetical conserved protein
2114226..2114711	-	161	86281743	-	RHE_CH02022	-	-	hypothetical protein
2115079..2116572	+	497	86281744	-	RHE_CH02023	-	-	probable oxygenase (tetracycline 6-hydroxylase) protein
2116594..2117319	-	241	86281745	-	RHE_CH02024	-	-	hypothetical conserved protein
3047321..3047704	-	127	86282617	-	RHE_CH02912	-	-	hypothetical conserved protein
3048283..3048522	+	79	86282618	-	RHE_CH02913	-	-	hypothetical conserved protein
3049012..3049335	+	107	86282619	-	RHE_CH02914	-	-	hypothetical protein
3049275..3050057	+	260	86282620	cinRch	RHE_CH02915	-	-	autoinducer transcriptional regulator protein
3050272..3050937	+	221	86282621	cinI	RHE_CH02916	-	-	N-acyl-L-homoserine lactone (AHL) synthase protein
3051257..3051790	-	177	86282622	-	RHE_CH02917	-	-	probable two-component response regulator protein
3051864..3053078	-	404	86282623	-	RHE_CH02919	-	-	probable integrase/recombinase protein
3053075..3053332	-	85	86282624	-	RHE_CH02920	-	-	hypothetical protein
3053334..3053552	-	72	86282625	-	RHE_CH02921	-	-	hypothetical protein
3053775..3054269	+	164	86282626	-	RHE_CH02922	-	-	hypothetical protein
3054572..3055435	-	287	86282627	-	RHE_CH02923	-	-	hypothetical protein
3055532..3056515	-	327	86282628	-	RHE_CH02924	-	-	hypothetical conserved protein
3056914..3058050	-	378	86282629	-	RHE_CH02925	-	-	hypothetical conserved protein
3058230..3058622	-	130	86282630	-	RHE_CH02926	-	-	hypothetical protein
3058900..3060984	-	694	86282631	-	RHE_CH02927	-	-	probable Clp protease protein
3060938..3061294	-	118	86282632	-	RHE_CH02928	-	-	hypothetical protein
3061354..3061656	-	100	86282633	-	RHE_CH02929	-	-	hypothetical protein
3061807..3062631	-	274	86282634	-	RHE_CH02930	-	-	hypothetical protein
3063061..3063342	+	93	86282635	-	RHE_CH02931	-	-	hypothetical protein
3063580..3063882	+	100	86282636	-	RHE_CH02932	-	-	hypothetical conserved protein
3065016..3065642	-	208	86282637	ropB2	RHE_CH02933	-	-	outer membrane protein
3066137..3066343	-	68	86282638	-	RHE_CH02934	-	-	hypothetical protein
3066687..3067427	+	246	86282639	-	RHE_CH02935	-	-	hypothetical conserved membrane protein
3075845..3076966	-	373	86282652	-	RHE_CH02948	-	-	hypothetical conserved protein
3077078..3077371	-	97	86282653	-	RHE_CH02949	-	-	hypothetical conserved protein
3077615..3079672	-	685	86282654	sigA	RHE_CH02950	-	-	RNA polymerase sigma factor protein (sigma-70)
3250529..3251569	+	346	86282807	glnII	RHE_CH03104	-	-	glutamine synthetase II protein
3251805..3252986	+	393	86282808	-	RHE_CH03105	-	-	probable glycosyltransferase protein
3252993..3254006	-	337	86282809	-	RHE_CH03106	-	-	putative lipase protein
3254143..3254610	+	155	86282810	-	RHE_CH03107	-	-	probable transcriptional regulator protein, MarR family
3332255..3333718	+	487	86282876	xylH	RHE_CH03173	-	-	xylose ABC transporter, permease protein
3333732..3334514	+	260	86282877	xylG	RHE_CH03174	-	-	xylose ABC transporter, ATP-binding protein
3334814..3335113	-	99	86282878	-	RHE_CH03176	-	-	hypothetical protein
3335463..3335720	+	85	86282879	-	RHE_CH03177	-	-	hypothetical protein
3336259..3336474	+	71	86282880	-	RHE_CH03178	-	-	hypothetical protein
3336523..3336981	+	152	86282881	-	RHE_CH03179	-	-	hypothetical protein
3337307..3338374	+	355	86282882	-	RHE_CH03180	-	-	probable potassium channel protein
3339564..3341501	+	645	86282883	-	RHE_CH03181	-	-	putative membrane-located cell surface saccharide saccharide acetylase protein, acyltransferase family
3341647..3342549	-	300	86282884	-	RHE_CH03182	-	-	probable acetyltransferase protein
3342838..3343239	+	133	86282885	-	RHE_CH03183	-	-	hypothetical protein
3343700..3345064	+	454	86282886	-	RHE_CH03184	-	-	hypothetical conserved protein
3345459..3345869	-	136	86282887	-	RHE_CH03185	-	-	hypothetical conserved protein
3346247..3346573	+	108	86282888	-	RHE_CH03186	-	-	hypothetical conserved protein
3347317..3347586	+	89	86282889	-	RHE_CH03187	-	-	hypothetical protein
3966419..3966859	-	146	86283435	-	RHE_CH03743	-	-	hypothetical conserved protein
3966905..3967471	-	188	86283436	-	RHE_CH03744	-	-	probable NADH-ubiquinone oxidoreductase protein
3967482..3968504	-	340	86283437	nuoH2	RHE_CH03745	-	-	NADH-ubiquinone oxidoreductase chain H protein
3975545..3977467	+	640	86283438	-	RHE_CH03752	-	-	putative peptidase protein, M23/M37 family
